# Supplementary material for: Fine Mapping of the Wheat Leaf Rust Resistance Gene Lr42
Source: Int J Mol Sci. 2019 May 17;20(10):2445. doi: 10.3390/ijms20102445 (PMC6567072; doi:10.3390/ijms20102445)
Supplement: Supplementary file 1 [file ijms-20-02445-s001.zip]

Archive with 1 entries (1 files):
- ijms-479364-supplementary.xlsx
