# Supplementary material for: Fine Mapping of the Wheat Leaf Rust Resistance Gene Lr42
Source: Int J Mol Sci. 2019 May 17;20(10):2445. doi: 10.3390/ijms20102445 (PMC6567072; doi:10.3390/ijms20102445)
Supplement: Supplementary file 1 [file ijms-20-02445-s001.zip › ijms-479364-supplementary.xlsx]

## Sheet: Table S1
Table S1. High Confidence genes in the 3.16 Mb candidate region in CS 1DS reference genome
Chromosome	Start	End	Gene ID	Strand
chr1D	6297476	6298116	TraesCS1D02G011547	-
chr1D	6325401	6328381	TraesCS1D02G011600	-
chr1D	6331892	6345564	TraesCS1D02G011700	-
chr1D	6351523	6353132	TraesCS1D02G011800	-
chr1D	6366654	6367389	TraesCS1D02G011900	-
chr1D	6399252	6400001	TraesCS1D02G012000	-
chr1D	6410933	6411261	TraesCS1D02G012100	-
chr1D	6461576	6463385	TraesCS1D02G012200	-
chr1D	6475181	6477014	TraesCS1D02G012300	+
chr1D	6490084	6491176	TraesCS1D02G012400	-
chr1D	6539890	6542462	TraesCS1D02G012500	-
chr1D	6547769	6548532	TraesCS1D02G012600	-
chr1D	6591227	6594257	TraesCS1D02G012700	-
chr1D	6711751	6714625	TraesCS1D02G012800	-
chr1D	6718844	6721625	TraesCS1D02G012900	-
chr1D	6731412	6732961	TraesCS1D02G013000	-
chr1D	6766843	6771905	TraesCS1D02G013100	-
chr1D	6774423	6778290	TraesCS1D02G013200	+
chr1D	6778532	6780323	TraesCS1D02G013300	-
chr1D	6786397	6787884	TraesCS1D02G013400	-
chr1D	6789467	6794893	TraesCS1D02G013500	+
chr1D	6817463	6819186	TraesCS1D02G013600	+
chr1D	6864264	6866168	TraesCS1D02G013700	+
chr1D	6898427	6901098	TraesCS1D02G013800	+
chr1D	6913153	6914713	TraesCS1D02G013900	+
chr1D	6915346	6915682	TraesCS1D02G014000	+
chr1D	7013496	7014268	TraesCS1D02G014100	-
chr1D	7017921	7022354	TraesCS1D02G014200	+
chr1D	7027753	7029742	TraesCS1D02G014300	+
chr1D	7031115	7034875	TraesCS1D02G014400	-
chr1D	7038658	7039661	TraesCS1D02G014500	-
chr1D	7055140	7059731	TraesCS1D02G014600	-
chr1D	7065206	7067992	TraesCS1D02G014700	-
chr1D	7073573	7077996	TraesCS1D02G014900	+
chr1D	7129016	7129945	TraesCS1D02G015000	-
chr1D	7155529	7156630	TraesCS1D02G015100	-
chr1D	7180892	7182070	TraesCS1D02G015200	+
chr1D	7204335	7207634	TraesCS1D02G015300	-
chr1D	7209283	7211888	TraesCS1D02G015400	+
chr1D	7212839	7215050	TraesCS1D02G015412	-
chr1D	7277368	7280463	TraesCS1D02G015500	-
chr1D	7316110	7318545	TraesCS1D02G015600	+
chr1D	7340642	7342089	TraesCS1D02G015700	-
chr1D	7346616	7354326	TraesCS1D02G015800	+
chr1D	7347033	7350992	TraesCS1D02G015900	-
chr1D	7372000	7374338	TraesCS1D02G016000	+
chr1D	7381283	7384806	TraesCS1D02G016026	-
chr1D	7419156	7422949	TraesCS1D02G016100	-
chr1D	7429821	7445013	TraesCS1D02G016200	+
chr1D	7467147	7468425	TraesCS1D02G016400	-
chr1D	7472889	7478757	TraesCS1D02G016500	-
chr1D	7502195	7506050	TraesCS1D02G016600	+
chr1D	7510087	7511448	TraesCS1D02G016700	+
chr1D	7583589	7587977	TraesCS1D02G016800	-
chr1D	7592689	7609204	TraesCS1D02G016900	+
chr1D	7671167	7676063	TraesCS1D02G016983	+
chr1D	7678266	7680938	TraesCS1D02G016991	+
chr1D	7694092	7694874	TraesCS1D02G017000	+
chr1D	7715651	7717409	TraesCS1D02G017100	+
chr1D	7745048	7756461	TraesCS1D02G017200	+
chr1D	7768697	7770361	TraesCS1D02G017300	+
chr1D	7820917	7823449	TraesCS1D02G017400	+
chr1D	7833432	7834379	TraesCS1D02G017500	+
chr1D	7868466	7872465	TraesCS1D02G017600	+
chr1D	7874517	7876881	TraesCS1D02G017700	-
chr1D	7877417	7880329	TraesCS1D02G017800	+
chr1D	7896853	7899155	TraesCS1D02G017900	-
chr1D	7899691	7902551	TraesCS1D02G018000	+
chr1D	7905553	7907154	TraesCS1D02G018100	-
chr1D	7913103	7917168	TraesCS1D02G018200	-
chr1D	7918700	7921587	TraesCS1D02G018300	-
chr1D	7944750	7950175	TraesCS1D02G018400	-
chr1D	8014221	8016565	TraesCS1D02G018500	+
chr1D	8104294	8104993	TraesCS1D02G018600	-
chr1D	8182626	8186066	TraesCS1D02G018700	-
chr1D	8226546	8230158	TraesCS1D02G018800	-
chr1D	8259961	8261206	TraesCS1D02G019000	+
chr1D	8269575	8271366	TraesCS1D02G019100	+
chr1D	8279638	8281940	TraesCS1D02G019200	-
chr1D	8320719	8323131	TraesCS1D02G019300	+
chr1D	8388079	8392051	TraesCS1D02G019400	+
chr1D	8473981	8474961	TraesCS1D02G019500	+
chr1D	8605144	8610344	TraesCS1D02G019600	-
chr1D	8610886	8616204	TraesCS1D02G019700	+
chr1D	8618357	8619547	TraesCS1D02G019800	-
chr1D	8622523	8629139	TraesCS1D02G019900	-
chr1D	8711646	8714760	TraesCS1D02G020000	+
chr1D	8715041	8717722	TraesCS1D02G020100	-
chr1D	8719720	8727943	TraesCS1D02G020200	+
chr1D	8744976	8747984	TraesCS1D02G020300	+
chr1D	8796979	8798800	TraesCS1D02G020400	+
chr1D	8819238	8819770	TraesCS1D02G020500	+
chr1D	8836432	8837400	TraesCS1D02G020600	+
chr1D	8838802	8842102	TraesCS1D02G020619	-
chr1D	8854238	8855840	TraesCS1D02G020700	+
chr1D	8919895	8926301	TraesCS1D02G020800	-
chr1D	8988694	8997868	TraesCS1D02G020900	-
chr1D	9028321	9037195	TraesCS1D02G021000	-
chr1D	9054630	9059146	TraesCS1D02G021100	+
chr1D	9086118	9091764	TraesCS1D02G021200	-
chr1D	9217395	9217915	TraesCS1D02G021400	-
chr1D	9271901	9276824	TraesCS1D02G021600	+
chr1D	9283504	9288824	TraesCS1D02G021700	+
chr1D	9309300	9328352	TraesCS1D02G021751	-
chr1D	9338423	9349159	TraesCS1D02G021800	-
chr1D	9364172	9364550	TraesCS1D02G021900	-
chr1D	9399301	9400347	TraesCS1D02G022000	-
chr1D	9420344	9420560	TraesCS1D02G022100	-
chr1D	9426157	9426373	TraesCS1D02G022200	+
chr1D	9440831	9443539	TraesCS1D02G022300	+
chr1D	9481697	9484997	TraesCS1D02G022400	-
Yellow	NLRs
Green	WAKs

## Sheet: Table S3
Table S3. High Confidence genes in the 3.5 Mb candidate region in Ae. tauschii chr1 reference genome
Chromosome	Gene ID	Start	End	Strand
Chr1	AET1Gv20032100	7128835	7142666	-
Chr1	AET1Gv20032200	7148330	7150057	-
Chr1	AET1Gv20032400	7163707	7197232	-
Chr1	AET1Gv20033000	7207664	7209365	-
Chr1	AET1Gv20033100	7252286	7255448	-
Chr1	AET1Gv20033200	7266457	7269454	+
Chr1	AET1Gv20033300	7277425	7279140	-
Chr1	AET1Gv20033400	7298945	7301765	-
Chr1	AET1Gv20033500	7312294	7313270	-
Chr1	AET1Gv20033700	7453286	7458967	-
Chr1	AET1Gv20033900	7574204	7575858	+
Chr1	AET1Gv20034000	7575958	7582354	-
Chr1	AET1Gv20034100	7584691	7589251	+
Chr1	AET1Gv20034200	7585549	7590521	-
Chr1	AET1Gv20034400	7596319	7601178	-
Chr1	AET1Gv20034600	7602166	7664042	+
Chr1	AET1Gv20034800	7610158	7611017	-
Chr1	AET1Gv20034900	7611687	7621060	+
Chr1	AET1Gv20035000	7626155	7626455	+
Chr1	AET1Gv20035100	7626488	7626800	+
Chr1	AET1Gv20035200	7626916	7627953	+
Chr1	AET1Gv20035300	7691924	7696287	+
Chr1	AET1Gv20035400	7696404	7700175	+
Chr1	AET1Gv20035500	7800060	7800834	-
Chr1	AET1Gv20035600	7804247	7808802	+
Chr1	AET1Gv20035800	7813285	7816218	+
Chr1	AET1Gv20035900	7814057	7821382	-
Chr1	AET1Gv20036000	7825082	7826130	-
Chr1	AET1Gv20036200	7835921	7838287	+
Chr1	AET1Gv20036400	7840122	7846395	-
Chr1	AET1Gv20036500	7848696	7850023	-
Chr1	AET1Gv20036600	7860015	7865641	+
Chr1	AET1Gv20036800	7971254	7972649	-
Chr1	AET1Gv20037000	8001055	8004711	-
Chr1	AET1Gv20037100	8008080	8024080	-
Chr1	AET1Gv20037200	8053393	8056546	+
Chr1	AET1Gv20037300	8077051	8078523	-
Chr1	AET1Gv20037400	8085834	8087119	-
Chr1	AET1Gv20037600	8098903	8176095	-
Chr1	AET1Gv20037700	8125726	8129480	-
Chr1	AET1Gv20037800	8167424	8168415	-
Chr1	AET1Gv20038000	8184946	8428503	+
Chr1	AET1Gv20038200	8192385	8196031	+
Chr1	AET1Gv20038300	8244954	8248885	-
Chr1	AET1Gv20038400	8253149	8270300	+
Chr1	AET1Gv20038600	8333060	8333660	+
Chr1	AET1Gv20038800	8357346	8357853	+
Chr1	AET1Gv20038900	8439554	8447782	-
Chr1	AET1Gv20039000	8439803	8447782	+
Chr1	AET1Gv20039100	8449850	8450919	+
Chr1	AET1Gv20039400	8492508	8493978	+
Chr1	AET1Gv20039600	8518533	8520009	+
Chr1	AET1Gv20039900	8640501	8641193	+
Chr1	AET1Gv20040000	8654443	8661613	+
Chr1	AET1Gv20040200	8672046	8816039	-
Chr1	AET1Gv20040300	8701270	8705111	+
Chr1	AET1Gv20040500	8709767	8713786	+
Chr1	AET1Gv20040600	8769134	8798289	+
Chr1	AET1Gv20040700	8791579	8815454	+
Chr1	AET1Gv20040900	8817018	8818740	-
Chr1	AET1Gv20041000	8823318	8827570	-
Chr1	AET1Gv20041200	8829448	8833761	-
Chr1	AET1Gv20041300	8835623	8839522	-
Chr1	AET1Gv20041700	8844008	8849142	-
Chr1	AET1Gv20042600	8947226	8949979	-
Chr1	AET1Gv20042700	9273466	9296114	+
Chr1	AET1Gv20042900	9509134	9538947	-
Chr1	AET1Gv20043200	9541134	9546302	-
Chr1	AET1Gv20043400	9564858	9565290	-
Chr1	AET1Gv20043500	9565998	9566336	-
Chr1	AET1Gv20043600	9600110	9601065	+
Chr1	AET1Gv20043700	9609680	9612434	+
Chr1	AET1Gv20043800	9616144	9618369	-
Chr1	AET1Gv20044000	9647923	9650320	+
Chr1	AET1Gv20044100	9712372	9713362	+
Chr1	AET1Gv20044200	9727581	9731703	+
Chr1	AET1Gv20044400	9789081	9796224	+
Chr1	AET1Gv20044700	9881139	9895467	-
Chr1	AET1Gv20044800	9883265	9895592	+
Chr1	AET1Gv20044900	9898581	9905223	-
Chr1	AET1Gv20045200	9989731	9995563	+
Chr1	AET1Gv20045300	9989792	9995630	-
Chr1	AET1Gv20045400	9997717	10005807	+
Chr1	AET1Gv20045500	10077352	10077908	+
Chr1	AET1Gv20045700	10171167	10171815	+
Chr1	AET1Gv20045800	10187524	10189355	+
Chr1	AET1Gv20045900	10252818	10259287	-
Chr1	AET1Gv20046000	10263489	10303520	+
Chr1	AET1Gv20046200	10311271	10321274	+
Chr1	AET1Gv20046400	10342877	10345087	-
Chr1	AET1Gv20046500	10357440	10367029	-
Chr1	AET1Gv20046600	10381545	10386177	+
Chr1	AET1Gv20046700	10408523	10413615	-
Chr1	AET1Gv20047000	10506843	10507623	-
Chr1	AET1Gv20047400	10541390	10545085	-
Chr1	AET1Gv20047500	10559895	10564761	+
Chr1	AET1Gv20048000	10635367	10645727	-
Chr1	AET1Gv20048100	10656205	10656954	-
Yellow	NLRs
Green	WAKs

## Sheet: TableS2
Table S2. Pseudo NLRs in the 3.16 Mb region of CS1D reference genome
Chromosome	Start	End	Gene ID	Strand
chr1D	6297476	6298116	TraesCS1D02G011547	-
chr1D	7065206	7067992	TraesCS1D02G014700	-
chr1D	7212839	7215050	TraesCS1D02G015412	-
chr1D	7671167	7676063	TraesCS1D02G016983	+
chr1D	7678266	7680938	TraesCS1D02G016991	+
chr1D	8182626	8186066	TraesCS1D02G018700	-
chr1D	8226546	8230158	TraesCS1D02G018800	-
chr1D	8605144	8610344	TraesCS1D02G019600	-
chr1D	8838802	8842102	TraesCS1D02G020619	-
chr1D	9086118	9091764	TraesCS1D02G021200	-
